# Supplementary material for: Estimating the costs of HIV clinic integrated versus non-integrated treatment of pre-cancerous cervical lesions and costs of cervical cancer treatment in Kenya
Source: PLoS One. 2019 Jun 6;14(6):e0217331. doi: 10.1371/journal.pone.0217331 (PMC6553698; doi:10.1371/journal.pone.0217331)
Supplement: S1 File — (XLSX) [file pone.0217331.s005.xlsx]

## Sheet: Patient Interviews
id	new_other_pr	age	sex	walk	walk_hr	walk_min	walk_time	bus	bus_hr	bus_min	bus_time	bus_fare	car	car_hr	car_min	car_time	employ	std_wage_day	wage_day	wage_month	std_employ_other	wage_other	misswork	misswork_hrs	misswork_mins	usual_act_hrs	usual_act_mins	std_usual_act_time	accompanied	accomp_miss	meal	meal_cost	accomp_meal	accomp_meal_cost	caretaker	childcare_cost	elderly_cost	caretaker_miss_wrk	caretaker_age	caretaker_gender	didpay	clinic_cost	std_educ
K08		42	Female	.	.	.	.	1	2	0	120	150	.	.	.	.	Other job	0	.	.	UNEMPLOYED	.	No	.	.	3	0	180	No	.	Yes	40	N/A, I was not accompanied by anyone	.	No	.	.	No	.	.	Yes	300	Secondary
K61	LEEP	41	Female	.	.	.	.	1	6	30	390	660	.	.	.	.	Other job	.	.	.		.	No	.	.	8	0	480	No	.	.	70	N/A, I was not accompanied by anyone	.	No	.	.	No	.	.	Yes	4650	Secondary
K01	COLPOSCOPY	43	Female	.	.	.	.	1	1	0	60	60	.	.	.	.	Job with monthly wage	666.667	.	20000		.	Yes	4	240	0	0	0	No	.	No	.	N/A, I was not accompanied by anyone	.	Yes	200	.	No	.	.	Yes	3400	Secondary
K03	CONSULTATION	42	Female	.	.	.	.	1	3	.	180	70	.	.	.	.	Job with monthly wage	2500	.	75000		.	Yes	5	300	0	0	0	No	.	No	.	N/A, I was not accompanied by anyone	.	No	.	.	.	.	.	Yes	550	University
K05	COLPOSCOPY	34	Female	.	.	.	.	1	1	0	60	110	.	.	.	.	Job with monthly wage	666.667	.	20000		.	Yes	14	840	0	0	0	No	.	Yes	300	N/A, I was not accompanied by anyone	.	No	.	.	.	.	.	Yes	3350	Secondary
K09	LEEP	38	Female	.	.	.	.	1	0	40	40	30	.	.	.	.	Job with monthly wage	66.6667	.	2000		.	Yes	9	540	1	0	60	No	.	No	.	N/A, I was not accompanied by anyone	.	No	.	.	.	.	.	.	4650	Primary
K10	LEEP	43	Female	.	.	.	.	1	10	0	600	1500	.	.	.	.	Other job	6.66667	.	200	UNEMPLOYED	200	No	.	.	.	.	.	No	.	.	.	N/A, I was not accompanied by anyone	.	No	.	.	.	.	.	Yes	550	Secondary
K12	COLPOSCOPY	35	Female	.	.	.	.	1	3	0	180	100	.	.	.	.	Job with monthly wage	666.667	.	20000		.	Yes	4	240	2	0	120	No	.	No	.	N/A, I was not accompanied by anyone	.	No	.	.	No	.	.	Yes	550	Secondary
K13	LEEP	45	Female	.	.	.	.	1	1	30	90	90	.	.	.	.	Job with monthly wage	333.333	.	10000		.	Yes	9	540	3	0	180	No	.	No	.	N/A, I was not accompanied by anyone	.	No	.	.	No	.	.	Yes	5845	Secondary
K14	COLPOSCOPY	34	Female	.	.	.	.	1	1	30	90	160	.	.	.	.	Other job	333.333	.	10000	BUSINESS	10000	Yes	7	420	3	0	180	No	.	No	.	N/A, I was not accompanied by anyone	.	Yes	0	.	No	.	.	Yes	3350	Primary
K15	COLPOSCOPY	52	Female	.	.	.	.	1	1	0	60	50	.	.	.	.	Job with monthly wage	1166.67	.	35000		.	Yes	9	540	0	0	0	No	.	Yes	50	N/A, I was not accompanied by anyone	.	Yes	130	.	No	.	.	Yes	3550	University
K16	SPECULUM EXAM	39	Female	.	.	.	.	1	2	0	120	180	.	.	.	.	Other job	0	.	.	UNEMPLOYED	.	No	0	0	6	0	360	No	.	No	.	N/A, I was not accompanied by anyone	.	No	.	.	No	.	.	Yes	600	Primary
K17		38	Female	.	.	.	.	1	3	0	180	250	.	.	.	.	Job with daily wage	500	500	.		.	No	.	.	5	0	300	No	.	No	.	N/A, I was not accompanied by anyone	.	No	.	.	No	.	.	Yes	600	Primary
K18	COLPOSCOPY	40	Female	.	.	.	.	1	9	0	540	1000	.	.	.	.	Subsistence farmers	.	.	.		.	Yes	18	1080	0	0	0	No	.	Yes	100	N/A, I was not accompanied by anyone	.	No	.	.	No	.	.	Yes	600	Secondary
K19	LEEP	54	Female	.	.	.	.	.	.	.	.	.	1	2	0	120	Job with monthly wage	666.667	.	20000		.	Yes	5	300	.	.	.	Yes	No	No	.	No	.	No	.	.	No	.	.	Yes	600	Secondary
K20	COLPOSCOPY	36	Female	.	.	.	.	1	3	30	210	230	.	.	.	.	Other job	0	.	.	UNEMPLOYED	.	Yes	8	480	5	0	300	No	.	No	.	N/A, I was not accompanied by anyone	.	No	.	.	No	.	.	Yes	3350	Primary
K21		50	Female	.	.	.	.	.	.	.	.	.	1	1	0	60	Job with monthly wage	1000	.	30000		.	Yes	6	360	0	0	0	Yes	Yes	Yes	100	Yes	100	No	.	.	No	.	.	Yes	600	Secondary
K23	CONSULTATION	31	Female	.	.	.	.	1	1	0	60	80	.	.	.	.	Other job	.	.	.	BUSINESS	.	Yes	8	480	0	0	0	No	.	No	.	N/A, I was not accompanied by anyone	.	No	.	.	No	.	.	Yes	550	Secondary
K24	COLPOSCOPY	27	Female	.	.	.	.	1	8	0	480	2000	.	.	.	.	Job with monthly wage	266.667	.	8000		.	Yes	8	480	0	0	0	Yes	.	Yes	140	Yes	400	No	.	.	No	.	.	Yes	600	<Primary
K25		55	Female	.	.	.	.	1	5	0	300	300	.	.	.	.	Other job	0	.	.	UNEMPLOYED	.	No	.	.	0	0	0	No	.	Yes	70	N/A, I was not accompanied by anyone	.	No	.	.	No	.	.	Yes	1400	Primary
K26	SPECULUM EXAM	55	Female	.	.	.	.	1	5	30	330	2000	.	.	.	.	Subsistence farmers	.	.	.		.	No	.	.	.	.	.	Yes	Yes	Yes	400	Yes	120	No	.	2	No	.	.	Yes	600	Secondary
K27	STAGING	.	Female	.	.	.	.	.	.	.	.	.	.	.	.	.	.	.	.	.		.	.	.	.	.	.	.	.	.	.	.	.	.	.	.	.	.	.	.	.	.	.
K28	DIAGNOSIS	40	Female	.	.	.	.	1	3	0	180	450	.	.	.	.	Job with daily wage	500	500	.		.	Yes	8	480	0	0	0	No	Yes	Yes	120	N/A, I was not accompanied by anyone	.	No	.	.	No	.	.	Yes	600	Secondary
K29	LEEP	32	Female	.	.	.	.	1	0	30	30	120	.	.	.	.	Other job	666.667	.	20000	BUSINESS	20000	Yes	4	240	0	0	0	No	.	Yes	100	N/A, I was not accompanied by anyone	.	No	117	.	No	22	Female	Yes	550	Secondary
K30	COLPOSCOPY	38	Female	.	.	.	.	1	0	30	30	70	.	.	.	.	Other job	0	.	.	HOUSE WIFE	.	No	.	.	8	0	480	No	.	No	.	N/A, I was not accompanied by anyone	.	No	0	.	.	.	.	Yes	1050	Primary
K31	COLPOSCOPY	23	Female	.	.	.	.	1	1	0	60	130	.	.	.	.	Job with daily wage	1000	1000	.		.	Yes	5	300	0	0	0	No	.	No	.	N/A, I was not accompanied by anyone	.	No	.	.	No	.	.	Yes	550	Secondary
K32	COLPOSCOPY	30	Female	.	.	.	.	1	1	20	80	100	.	.	.	.	Other job	0	.	.	UNEMPLOYED	.	No	.	.	6	0	360	No	.	No	.	N/A, I was not accompanied by anyone	.	Yes	200	.	Yes	54	Female	Yes	550	Secondary
K33	LEEP	50	Female	.	.	.	.	1	1	0	60	80	.	.	.	.	Job with monthly wage	333.333	.	10000		.	Yes	8	480	0	0	0	No	.	Yes	.	N/A, I was not accompanied by anyone	.	No	.	.	No	.	.	Yes	550	Secondary
K34	CHEMOTHERAPY	78	Female	.	.	.	.	1	3	30	210	350	.	.	.	.	Other job	0	.	.	RETIRED	0	No	.	.	6	0	360	Yes	Yes	Yes	500	Yes	500	No	.	.	.	.	.	Yes	900	<Primary
K35	COLPOSCOPY	45	Female	.	.	.	.	1	12	0	720	1200	.	.	.	.	Job with monthly wage	400	.	12000		.	Yes	48	2880	2	30	150	No	.	No	.	N/A, I was not accompanied by anyone	.	No	.	.	.	.	.	Yes	600	Secondary
K36	COLPOSCOPY	55	Female	.	.	.	.	1	1	0	60	50	.	.	.	.	Job with monthly wage	666.667	.	20000		.	Yes	8	480	4	0	240	No	.	No	.	N/A, I was not accompanied by anyone	.	No	.	.	.	.	.	Yes	600	Secondary
K37	CONSULTATION	50	Female	.	.	.	.	1	5	0	300	800	.	.	.	.	Subsistence farmers	.	.	.		.	Yes	8	480	0	0	0	No	Yes	Yes	100	Yes	150	Yes	200	.	Yes	25	Female	Yes	600	<Primary
K38	STAGING	42	Female	.	.	.	.	1	5	0	300	400	.	.	.	.	Subsistence farmers	.	.	.		.	No	.	.	2	30	150	No	.	No	.	N/A, I was not accompanied by anyone	.	No	.	.	.	.	.	Yes	600	Primary
K39	CXIA MUHS SM	47	Female	.	.	.	.	1	5	30	330	700	.	.	.	.	Subsistence farmers	.	.	.		.	Yes	8	480	.	.	.	Yes	Yes	No	.	No	.	No	.	.	.	.	.	Yes	600	Secondary
K40	STAGING	18	Female	.	.	.	.	1	1	0	60	100	.	.	.	.	Other job	0	.	.	STUDENT	0	No	.	.	3	30	210	Yes	Yes	No	.	Yes	.	Yes	100	.	No	.	.	Yes	600	Secondary
K41		50	Female	.	.	.	.	1	3	0	180	500	.	.	.	.	Subsistence farmers	.	.	.		.	Yes	8	480	0	0	0	Yes	Yes	No	.	No	.	No	.	.	No	.	.	Yes	3350	Primary
K42	COLPOSCOPY	32	Female	1	0	30	30	.	.	.	.	.	.	.	.	.	Job with monthly wage	1333.33	.	40000		.	Yes	3	180	2	0	120	No	.	No	.	No	.	No	.	.	No	.	.	Yes	550	University
K43	COLPOSCOPY	32	Female	.	.	.	.	1	1	30	90	120	.	.	.	.	Job with monthly wage	.	.	.		.	Yes	6	360	2	0	120	No	.	No	.	N/A, I was not accompanied by anyone	.	Yes	133	.	No	.	.	Yes	1500	Secondary
K45	COLPOSCOPY	30	Female	.	.	.	.	1	1	20	80	90	.	.	.	.	Job with monthly wage	0	.	0		.	Yes	.	.	2	0	120	No	.	No	.	N/A, I was not accompanied by anyone	.	Yes	150	.	No	.	.	Yes	550	University
K47	COLPOSCOPY	26	Female	.	.	.	.	1	2	0	120	150	.	.	.	.	Job with monthly wage	666.667	.	20000		.	Yes	8	480	2	0	120	Yes	Yes	Yes	150	No	.	Yes	200	.	No	.	.	Yes	4000	<Primary
K49	COLPOSCOPY	.	Female	.	.	.	.	1	0	40	40	.	.	.	.	.	Job with monthly wage	1000	.	30000		.	Yes	8	480	0	0	0	No	.	No	.	N/A, I was not accompanied by anyone	.	No	.	.	No	.	.	Yes	1500	Secondary
K50	COLPOSCOPY	42	Female	.	.	.	.	1	8	0	480	1200	.	.	.	.	Other job	1166.67	.	35000	BUSINESS	35000	Yes	8	480	0	0	0	No	.	Yes	700	N/A, I was not accompanied by anyone	.	No	.	.	No	.	.	Yes	550	Secondary
K51	LEEP	36	Female	.	.	.	.	1	1	45	105	30	.	.	.	.	Job with monthly wage	2333.33	.	70000		.	Yes	6	360	0	0	0	No	.	Yes	100	N/A, I was not accompanied by anyone	.	Yes	266	.	No	.	.	Yes	3050	University
K52	COLPOSCOPY	52	Female	.	.	.	.	1	0	30	30	50	.	.	.	.	Job with monthly wage	1166.67	.	35000		.	Yes	5	300	0	0	0	No	.	No	.	N/A, I was not accompanied by anyone	.	No	.	.	No	.	.	Yes	3550	Secondary
K53	COLPOSCOPY	28	Female	.	.	.	.	1	1	0	60	50	.	.	.	.	Other job	0	.	.	UNEMPLOYED	.	No	.	.	6	0	360	No	.	No	.	N/A, I was not accompanied by anyone	.	Yes	.	.	Yes	8	Male	Yes	4650	<Primary
K54	COLPOSCOPY	50	Female	.	.	.	.	1	2	0	120	130	.	.	.	.	Other job	0	.	.	UNEMPLOYED	.	No	.	.	8	0	480	No	.	No	.	N/A, I was not accompanied by anyone	.	No	.	.	No	.	.	Yes	550	Secondary
K55	COLPOSCOPY	37	Female	.	.	.	.	1	1	0	60	70	.	.	.	.	Job with monthly wage	0.3	.	9		.	Yes	8	480	0	0	0	No	.	Yes	50	N/A, I was not accompanied by anyone	.	Yes	.	.	No	.	.	Yes	550	University
K56	COLPOSCOPY	33	Female	.	.	.	.	1	2	0	120	120	.	.	.	.	Other job	.	.	.	BUSINESS	.	Yes	5	300	0	0	0	Yes	Yes	No	.	No	.	Yes	116	.	No	.	.	Yes	550	Secondary
K57	COLPOSCOPY	33	Female	.	.	.	.	1	1	15	75	110	.	.	.	.	Subsistence farmers	.	.	.		.	No	.	.	6	0	360	No	.	No	.	N/A, I was not accompanied by anyone	.	No	.	.	No	.	.	Yes	550	Primary
K58	COLPOSCOPY	44	Female	.	.	.	.	1	2	0	120	100	.	.	.	.	Other job	166.667	.	5000	BUSINESS	5000	Yes	8	480	0	0	0	No	.	No	.	N/A, I was not accompanied by anyone	.	No	.	.	No	.	.	Yes	550	Secondary
K59	COLPOSCOPY	35	Female	.	.	.	.	1	2	0	120	150	.	.	.	.	Other job	.	.	.		.	Yes	8	480	0	0	0	No	.	No	.	N/A, I was not accompanied by anyone	.	No	.	.	No	.	.	Yes	.	Secondary
K60	COLPOSCOPY	41	Female	.	.	.	.	1	2	0	120	110	.	.	.	.	Other job	.	.	.		.	No	.	.	6	0	360	No	.	No	.	N/A, I was not accompanied by anyone	.	Yes	50	.	No	.	.	Yes	3350	Secondary
V83		52	Female	.	.	.	.	1	0	45	45	20	.	.	.	.	Other job	.	.	.	BUSINESS	.	Yes	3	180	0	0	0	No	.	No	.	N/A, I was not accompanied by anyone	.	No	.	.	No	.	.	No	.	Primary
K22	COLPOSCOPY	57	Female	.	.	.	.	1	2	0	120	150	.	11	.	660	Other job	370.367	.	11111	BUSINESS	.	Yes	3	180	5	0	300	No	No	No	.	N/A, I was not accompanied by anyone	.	No	.	.	No	.	.	Yes	550	Primary

## Sheet: Supplies
	*Costs in 2014 KSH
	Supply Costs			Equipment Costs			Medicine Costs
	Supplies	Cost per Unit (KSH)		Equipment	Cost per Unit		Medicine	# Prescribed	Cost per Unit	Prescribed for:
	Acetic Acid (mL)	1.1		LEEP Machine with Smoke Evacuator	316.456		Lidocaine (mL)	4	21	LEEP
	Buckets	0.0140786		Loop Electrodes and Electric Ball	198.24		Amoxycilin (1-500mg tablet for 5 days)	5	9.5	LEEP
	Cervical Curet	1.27592		Cryotherapy Machine	15.1482		Diclofenac (5-100 mg tablets for 3 days)	15	0.75	LEEP
	Cotton Wool	0.55		Cryovials	25		Ibuprofen (2 tablets (500mg) for 3 days)	6	0.91	LEEP
	Distilled Water (mL)	0.02		Colposcope	30.5918		Nofloxocin (8-100mg tablets stat)	8	0.188	Cryotherapy
	Fixative (mL) (buffered formalin)	0.32					Doxycyclin (5-100mg tablets twice per day for 7 days)	70	0.25	Cryotherapy
	Gauze	0.712963					Metronidazol (2g stat)	2	21.5	Cryotherapy
	Gloves	10
	Hand Sanitizer	0.9072
	Hypochloride to decontaminate (JIK) (mL)	0.136
	Lugols Iodine (mL)	0.56
	Monsel's Paste Solution (8 mL)	108
	Pregnancy Test	7.5
	Punch Biopsy Forceps	10.8454
	Sanitary Pad	7.5
	Specimen Bottle	25
	Speculum (Regular)	0.110236
	Insulated Speculum	12.8723
	Light	18.2747
	Spongeholding Forceps	0.247231
	Gallipot	1.38558
	Kidney Dish	1.38558
	KY Gel (mL)	168
	Orange Sticks	0.9
	Nitris Oxide (1 Cylinder)	609.5

## Sheet: Procedure Times from Interviews
	Procedures times
	Services Provided	Average time per procedure	Low time per procedure (mins)	High time per procedure (mins)
	Colposcopy	13	10	15
	Cryotherapy	28	15	45
	LEEP	22	7	45
	Radiotherapy
	Per Session	12.5	5	20
	Full course	312.5	125	500
	Chemotherapy	.	.	.
	Per Session	150	60	240
	Full course	450	180	720
	Simple Hysterectomy	105	90	120
	Radical Hysterectomy	105	90	120
	Adverse Event / Minor Side Effect	1446	7	4320
	Serious AE / Major Side Effect	15120	2880	43200
	Maintenance and Palliative Care	60	48	72
	Cold Knife Conization	45	30	60
	Physical Consultation	10	10	10
	Patient Follow-Up	16	5	30
	CxCa Hospitalizations	26126	1440	50400
	Patient Education	15	5	30

## Sheet: Laboratory
	Histology Cost Data (Biopsy)	*Costs in 2014 KSH
	Laboratory Staff Costs
		Direct Service Time (Average # of Minutes)
	Activity	Lab. Technician	Pathologist
	1. Recording and preparing slides to be sent for processing	4	0
	2. Put through the specimen (grossing)	7.5	0
	3. Load specimen on the tissue processor	5	0
	4. Time on machine (hands off time - not counted)	540	0
	5. Embed, prepare the block, cut the slides and stain	180	0
	3. Read slides (per slide)	0	4
	4. Quality control activities per slide	0	3
	5. Re-reads per slide	0	3
	Total Hands-On Time for Procedure	196.5	10
	# of Specimens processed per batch: 60-100 cases	80	*average of 60-100
	Total Hands-On Time per Procedure per Slide	2.45625	10
	Average hourly salary	480	2220
	Average cost per minute for personnel time	8	37
	Histology - Lab Supplies
	Item	Qty	Units used	Unit Cost	Extended
	Hematoxylin	ml	1000ml/month	9	90000
	Paraffin wax	Kg	25kgs/Month	720	18000
	Distilled water	ml	prepared in the Lab	0	0
	Alcohol	ml	10Litres/week	280	2800
	Acetic acid glacial	ml	2.5Litres/3 months	6000	6000
	Eosin	g	50g/Month	2500	2500
	DPX mountant	ml	2000ml/Month	5000	20000
	Microtome blades	Box	2Boxes/Week	1078	2156
	Cassettes	Pack	1Pack/Month	3250	3250
	Slides	Box	2Boxes/Day	300	600
	Cover slips	Box	1Box/Day	7500	7500
	Xylene	ml	5Litres/week	425	2125

## Sheet: Overhead Costs
		Overhead Costs
		2014 KSH
	Screening and Treatment of Precancerous Lesions	Input Category	Initial Outlay	Annuitized Cost
		Capital Costs
		Internet Installation	1002	218.791
		Training (non-recurrent)	146435	31974.8
		Subtotal, capital costs	147437	32193.5
		Input Category		Annual Costs
		Reccurent Costs
		Rent		470388
		Personnel (insurance)		698555
		Vehicle operation, maintenance and insurance		73135
		Utilities
		Clinic Phone		11921.1
		Lab/Autodialer Phone		12000
		Patient Follow-Up Phone		9517.71
		Internet		12000
		Licensures (annual)		146597
		Subtotal, recurrent costs		1.43411e+06
	Treatment of Cervical Cancer	Input Category		Annual Costs
		Total overhead
		Admin and general		512760000
		Repairs and Maintenance		11038000
		Depreciation and Amortization		444501000
		Board expenses		184863000
		Total		1153162000
	All denominators	Denominators	# Annually
		Total screened annually (base case estimate)	1877.2
		Total colpo annually (base case estimate)	1238
		Total leep annually (base case estimate)	552
		Total cryo annually (base case estimate)	594
		Total number of uniqe CHC patients annually	8769
		Total number of CHC visits annually	51701
		Total patients at KNH annually (average)	505248

## Sheet: Charges for Procedures
	Procedures	Fee Charged to Patient per Procedure (2014 KSH)
	Colposcopy
	Consultation	550
	Colposcopy Procedure	2500
	Biopsy	300
	Cryotherapy
	Consultation	550
	Cryotherapy Procedure	1500
	LEEP
	Consultation	550
	LEEP Procedure	3800
	Biopsy	300
	Treatment of Minor Side Effects
	Consultation	550
	Minor (outpatient visit)	550
	Treatment of Major Side Effects
	Consultation	550
	Major (1-night inpatient visit)	9336.65
	CERVICAL CANCER TREATMENT
	Local Invasive: Hysterectomy
	Consultation	550
	Simple Hysterectomy	75000
	Drugs: Pain Relief (e.g. morphine)	10000
	Regional Invasive: Surgery + Radiotherapy + Chemo
	Consultation	550
	Total Radiotherapy	336000
	Cost per Radiotherapy Session	12000
	# Sessions Radiotherapy	28
	Total Chemotherapy	60000
	Cost per Chemotherapy Session	20000
	# Sessions Chemotherapy	3
	Radical Hysterectomy	115000
	Drugs: Pain Relief (e.g. morphine)	10000
	Distant Invasive: Radiotherapy + Chemo
	Consultation	550
	Total Radiotherapy	336000
	Cost per Radiotherapy Session	12000
	# Sessions Radiotherapy	28
	Total Chemotherapy	60000
	Cost per Chemotherapy Session	20000
	# Sessions Chemotherapy	3
	Drugs: Pain Relief (e.g. morphine)	10000
	Hospice/Palliative Care
	Consultation	300
	Family Therapy	550
	Wound Dressing	550
	Renewal of Prescriptions	200
	Rehydration	1500
